# Supplementary material for: Self-Assembled Gefitinib Nanosuspension Prepared via Hummer Acoustic Resonance Technology: Enhanced Dissolution, In Vitro Anticancer Activity and Long-Term Stability
Source: Pharmaceutics. 2026 Mar 11;18(3):343. doi: 10.3390/pharmaceutics18030343 (PMC13028922; doi:10.3390/pharmaceutics18030343)
Supplement: Supplementary file 1 [file pharmaceutics-18-00343-s001.zip]

Archive with 1 entries (1 files):
- pharmaceutics-4131787-supplementary.pdf
